# Supplementary material for: Adaptive Antithrombotic Strategy for Tandem Occlusion Stroke: Escalating Therapy After Thrombectomy and Stenting
Source: Diagnostics (Basel). 2026 Apr 24;16(9):1281. doi: 10.3390/diagnostics16091281 (PMC13162882; doi:10.3390/diagnostics16091281)
Supplement: Supplementary file 1 [file diagnostics-16-01281-s001.zip]

Archive with 1 entries (1 files):
- diagnostics-4167411-supplementary.pdf
